# Supplementary material for: Role of Thalamic CaV3.1 T-Channels in Fear Conditioning
Source: Int J Mol Sci. 2025 Apr 9;26(8):3543. doi: 10.3390/ijms26083543 (PMC12026627; doi:10.3390/ijms26083543)
Supplement: Supplementary file 1 [file ijms-26-03543-s001.zip]

Archive with 1 entries (1 files):
- ijms-3516011-supplementary.pdf
